# Supplementary material for: Expression of Cell-Surface Marker ABCB5 Causes Characteristic Modifications of Glucose, Amino Acid and Phospholipid Metabolism in the G3361 Melanoma-Initiating Cell Line
Source: PLoS One. 2016 Aug 25;11(8):e0161803. doi: 10.1371/journal.pone.0161803 (PMC4999280; doi:10.1371/journal.pone.0161803)
Supplement: S1 Table — NMR chemical shifts used for metabolite quantitation. (XLSX) [file pone.0161803.s002.xlsx]

## Sheet: S1 Table
abbreviation	full denomination	chemical shift, d
ABC	ATP-binding cassette
ABCB5	ABC, Sub-Family B (MDR/TAP), Member 5
ABCB5-WT	ABCB5 expressing (wild-type)
ABCB5-KD	ABCB5 knockdown
CSC	cancer stem cell
LDH	lactate dehydrogenase
MDR	multidrug resistance
MMIC	malignant-melanoma initiating cell
NMR	nuclear magnetic resonance
NSCLC	non-small cell lung cancer
PDE	phosphodiester
PL	phospholipid
RCC	renal cell carcinoma
RPMI	Roswell Park Memorial Institute
	Water-soluble metabolites detected by 1H NMR spectroscopy
ac	acetate	1.926
ala	alanine	1.484
asp	aspartate	2.795
BHIV	b-hydroxyisovalerate	1.257
Cr	creatine	3.039
fum	fumarate	6.531
glc	glucose (b-H1 1H NMR signal used for quantification)	4.659
gln	glutamine	2.467
glu	glutamate	2.368
his	histidine	7.12
ile	isoleucine	1.019
lac	lactate	1.336
leu	leucine	0.969
Ly/sperm	lysine/spermine	1.712
myo-Ins	myo-inositol	4.065
NAD	nicotinamide adenine dinucleotide	9.339
NmeAA	N-methyl amino acids	2.734
PCho	phosphorylcholine	3.233
PCr	phosphocreatine	3.048
phe	phenylalanine	7.375
pyr	pyruvate	2.382
suc	succinate	2.411
tau	taurine	3.439
tot_conc	total concentration of all water-soluble metabolites analyzed by 1H NMR spectroscopy
tyr	tyrosine	6.92
val	valine	1.051
	Water-soluble metabolites detected by 31P NMR spectroscopy
GPC	glycerophosphorylcholine (PDE)	3.054
GPE	glycerophosphorylethanolamine (PDE)	3.589
GPG	glycerophosphorylglycerol (PDE)	4.123
NDP	nucleoside diphosphates (a-31P NMR signal used for quantification)	-7.375
NTP	nucleoside triphosphates (b-31P NMR signal used for quantification)	-18.288
PCho	phosphorylcholine	6.292
PCr	phosphocreatine	0
Pi	inorganic phosphate	4.687
PPi	pyrophosphate	-4.552
tot_conc	total concentration of all water-soluble metabolites analyzed by 31P NMR spectroscopy
UDP-hex	uridine diphosphohexoses (b-31P NMR signal used for quantification)	9.744
	Phospholipids detected by 31P NMR spectroscopy
a	unassigned phospholipid, possibly a CL-derived phospholipid subgroup (signal between CL and PtdGro)	2.657
AAPtdCho	alkyl-acyl-phosphatidylcholine	1.601
AAPtdCho+	minor AAPtdCho derivative (signal upfield from AAPtdCho)	1.597
AAPtdChotot	sum of AAPtdCho and AAPtdCho+
AAPtdEtn1	alkyl-acyl-phosphatidylethanolamine subgroup based on low-field part of AAPtdEtn signal	2.417
AAPtdEtn2	alkyl-acyl-phosphatidylethanolamine subgroup based on high-field part of AAPtdEtn signal	2.408
AAPtdEtntot	sum of AAPtdEtn1 and AAPtdEtn2
b	unassigned phospholipid, most likely a CL-derived phospholipid subgroup (signal upfield from CL)	2.498
CL	cardiolipin	2.543
CL+	minor CL derivative (signal downfield from CL)	2.569
CLtot	sum of CL and CL+
n1	unassigned phospholipid, most likely a PtdEtn-derived phospholipid subgroup (signal downfield from PtdEtn)	2.351
n2	unassigned phospholipid, most likely a PtdEtn-derived phospholipid subgroup (signal downfield from PtdEtn)	2.344
n3	unassigned phospholipid (signal upfield from PtdEtn)	2.304
n4	unassigned phospholipid (signal upfield from SM)	2.267
PtdCho	phosphatidylcholine	1.537
PtdCho_pl1	choline plasmalogen subgroup, downfield from PtdCho	1.539
PtdCho_pl2	choline plasmalogen subgroup, downfield from PtdCho	1.548
PtdCho_pl3	choline plasmalogen subgroup, downfield from PtdCho	1.556
PtdCho_pltot	sum of PtdCho_pl1, PtdCho_pl2 and PtdCho_pl3
PtdCho_u1	unassigned PtdCho derivative upfield from PtdCho	1.536
PtdCho_u2	unassigned PtdCho derivative upfield from PtdCho	1.525
PtdCho_u3	unassigned PtdCho derivative upfield from PtdCho	1.517
PtdCho_u4	unassigned PtdCho derivative upfield from PtdCho	1.512
PtdCho_utot	sum of PtdCho_u1, PtdCho_u2, PtdCho_u3 and PtdCho_u4
PtdEtn_pl1	ethanolamine plasmalogen, subgroup based on low-field part of PtdEtn_pl signal	2.374
PtdEtn_pl2	ethanolamine plasmalogen, subgroup based on high-field part of PtdEtn_pl signal	2.368
PtdEtn_pltot	sum of PtdEtn_pl1 and PtdEtn_pl2
PtdEtn1	phosphatidylethanolamine subgroup based on low-field part of PtdEtn signal	2.333
PtdEtn2	phosphatidylethanolamine subgroup based on high-field part of PtdEtn signal	2.326
PtdEtntot	sum of PtdEtn1 and PtdEtn2
PtdGro	phosphatidylglycerol	2.867
PtdIns	phosphatidylinositol	2.019
PtdIns+	minor PtdIns derivative (signal upfield from PtdIns)	2.009
PtdInstot	sum of PtdIns and PtdIns+
PtdSer1	phosphatidylserine subgroup based on low-field part of PtdSer signal	2.226
PtdSer2	phosphatidylserine subgroup based on high-field part of PtdSer signal	2.217
PtdSertot	sum of PtdSer1 and PtdSer2
SM	sphingomyelin	2.282
sum_PtdCho	sum of PtdCho, AAPtdChotot, PtdCho_pltot and PtdCho_utot
tot_PL	total concentration of all PLs
u1	unassigned phospholipid, possibly a lyso-phosphocholine subgroup (signal downfield from PtdCho)	1.949
u2	unassigned phospholipid, possibly a lyso-phosphocholine subgroup (signal downfield from PtdCho)	1.785
